# Supplementary material for: Pre-Pregnancy Provegetarian Food Pattern and the Risk of Developing Gestational Diabetes Mellitus: The Seguimiento Universidad de Navarra (SUN) Cohort Study
Source: Medicina (Kaunas). 2024 Nov 16;60(11):1881. doi: 10.3390/medicina60111881 (PMC11596851; doi:10.3390/medicina60111881)
Supplement: Supplementary file 1 [file medicina-60-01881-s001.zip]

Archive with 1 entries (1 files):
- medicina-3257049-supplementary.pdf
